# Supplementary material for: Vascular smooth muscle cell PRDM16 regulates circadian variation in blood pressure
Source: J Clin Invest. 2024 Dec 3;135(3):e183409. doi: 10.1172/JCI183409 (PMC11785921; doi:10.1172/JCI183409)
Supplement: Supporting data values [file jci-135-183409-s113.xlsx]

## Sheet: Figure 2A
	Time		SBP(mmHg)												DBP(mmHg)													Heart rate (bpm)											Locomotor activity (counts/min)
			Prdm16SMKO						Control						Prdm16SMKO						Control						Prdm16SMKO						Control						Prdm16 SMKO						Control
	6am	1	109.68	123.69	109.65	108.66	117.4	109.22	124.96	115.3	123.08	119.63	102.28	126.79	81.02	93.35	80.08	70.84	86.56	82.8	104.91	84.1	91.29	90.7	74.22	93.74	603.41	551.37	553.48	499.92	599.8	536.94	477.7	544.72	538.31	558.04	468.33	632.4	5.77	2.26	5.79	1.05	16.79	3.02	1.15	3.48	2.54	2.97	0.28
	7am	2	100.86	120.37	105.83	111.65	106.34	106.16	142.17	120.79	115.76	105.4	115.66	89.85	79.12	91.12	76.75	75.8	78.34	78.74	122.33	87.7	84.13	79.11	84.32	65.28	585.67	538.69	522.38	558.23	532.27	532.55	536.08	530.35	501.63	475.88	534.5	449.74	7.72	1.43	3.61	1.98	4.93	1.33	3.43	4.07	0.69	0.43	2.08
	8am	3	105.03	120.77	106.75	105.33	107.11	116	107.62	116.01	115.26	113.61	106.7	100.54	77.2	93.35	78.26	68.52	79.06	87.68	93.81	86.48	82.83	84.9	76.94	71.26	570.57	552.85	554.46	514.18	578.22	594.43	465.91	552.58	514.66	525.65	451.88	489.77	4.18	1.07	4.72	0.52	7.62	4.93	1.64	12.57	0.93	1.3	0.11
	9am	4	102.03	120.03	101.88	124.44	107.44	100.56	114.79	112.92	115.47	117.07	119.21	125.64	77.21	89.64	74.46	85.25	79.73	76.16	99.14	80.75	84.9	87.72	88.17	92.49	572.35	528.67	521.06	540.22	549.96	521.98	596.8	474.08	529.9	478.23	477.21	629.24	6.41	0.77	1.87	3.93	10.05	1.79	3.38	0.74	1.05	1.66	1.21
	10am	5	106.3	115.4	103.66	114.49	110.39	105.33	121.99	117.33	112.08	130.45	122.58	114.05	78.81	84.77	74.07	81.12	81.21	78.85	104.06	85.73	80.26	99.65	87.92	86.75	578.43	548.71	544.84	511.45	609.37	565.4	537.63	551.41	523.95	578.26	524.44	496.18	4.13	0.89	2.16	2.89	11.23	1.84	1.93	2.79	0.92	5.39	2.13
	11am	6	95.99	107.88	107.01	108.49	95.73	107.77	132.82	115.34	123.96	115.78	139.18	89.11	70.54	80.56	78.08	70.41	69.94	82.16	111.44	81.8	90.58	88.11	105.8	62.78	528.71	534.65	574.63	547.63	500.27	576.86	477.72	478.41	619.01	493.61	557.26	455.02	1.64	0.36	4.38	0.54	0.69	3.7	2.03	0.48	5.98	1.39	11.57
	12pm	7	105.58	111.87	104.76	122.2	103.47	99.03	114.49	118.69	122.52	117.05	106.75	126.98	78.63	84.48	76.23	85.81	76	72.44	93.98	87.89	93.99	89.45	79.85	95.89	597.29	567.43	541.08	524.78	575.79	553.45	569.58	563.98	556.54	467.53	433.09	612.15	4.16	1.41	3.07	2.23	5.48	0.74	0.05	3.03	14.2	1.43	3.34
	1pm	8	106.97	114.63	103.14	119.21	94.71	100.49	131.39	113.13	106.6	128.34	116.91	90.89	80.12	80.14	74.51	80.78	68	75.98	112.43	80.01	78.13	98.56	83.67	67.7	617.87	510.34	534.79	567.28	498.54	557.88	551.45	520.92	457.17	518.92	502.47	413.67	7.54	0.64	4.02	3.82	0.69	2.95	1.92	0.51	1.02	2.52	1.41
	2pm	9	91.66	119.15	104.48	117.37	104.91	105.44	114.17	122.29	113.48	125.42	106.12	131.53	71.7	90.48	76.02	85.56	76.82	78.19	101.03	91.75	81.78	97.36	75.76	98.64	566	610.6	544.73	578.43	572.27	580.17	573.53	589.39	541.27	510.81	446.6	614.32	2.23	3.18	4.25	7.56	3.79	1.46	0.64	6.62	2.02	3.48	0.23
	3pm	10	107.29	101.26	105.69	111.91	104.13	105.37	153.32	110.76	115.33	115.53	142.69	125.33	80.65	76.89	79.47	76.42	76.98	80.4	131.31	81.25	82.02	89.9	107.22	94.27	608.11	509.09	595.11	542.66	601.72	588.69	461.59	491.38	529.23	475.52	596.36	551.04	6.92	0.61	10.31	0.82	6.44	5.52	4.05	0.82	1.49	0.97	8.7
	4pm	11	106.08	109.61	95.4	128.85	93.47	96.04	100.59	116.63	111.19	120.12	105.08	115.13	83.23	82.06	67.69	92.05	67.37	70.63	88.8	86.23	83.83	90.15	79.79	85.07	623.6	547.54	506.47	527.96	498.26	534.96	664.14	513.77	523.74	517.52	426.11	560.9	11.28	0.97	1.66	7.98	0.52	0.36	0.84	1.61	7.31	3.15	0.82
	5pm	12	98.98	124.04	109.8	110.48	98.96	100.8	141.84	119.3	108.69	131.97	125.09	115.78	74.6	94.74	82.13	80.9	73.35	75.83	120.01	89.39	78.82	104.87	91.63	88.9	571.79	574.93	619.63	534.32	585.21	591.63	524.52	552.62	487.78	532.18	548.1	541.53	5.41	0.74	22.46	5.67	6.56	1.9	1.7	1.87	1.85	3.56	2.61
	6pm	13	102.89	117.46	91.26	121.83	103.41	100.13	129.38	135.48	121.96	130.18	128.15	146.4	79.18	93.69	68.87	85.88	76.61	73.17	111.6	103.16	88.46	101.95	94.37	110.41	601.92	611.97	480.73	527.73	630.21	578	577.71	665.61	577.5	555.43	525.4	672.55	7.02	4.75	1.41	2.31	7.75	2.16	0.66	19.05	8.39	7.69	2.69
	7pm	14	102.36	100.74	108.67	132.02	117.59	104.92	132.32	135.42	109.38	141.84	141.92	114.74	79.34	78.35	80.13	93.67	87	79.81	112.29	103.91	82.43	111.96	107.36	84.64	617.13	501.72	614.61	486.84	709.09	590.55	677.5	649.9	508.73	601.09	569.83	498.05	9.92	0.51	10.87	5.95	23.02	3.08	0.15	19.15	4.07	5.57	6.18
	8pm	15	107.76	115.91	94.63	136.16	111.26	120.32	141.87	138.77	118.02	155.47	144.53	124.56	83.85	91.32	71.13	98.17	82.52	89	120.51	105.75	87.82	124.66	111.52	93.56	626.24	599.3	515.01	510.98	617.11	676.35	696.43	658.45	548.29	635.7	554.91	608.98	6.77	3.49	4.87	14.93	14.25	10.07	2.48	27.74	1.61	7.25	7.69
	9pm	16	116.74	103.23	102.21	129.58	120.51	116.31	128.86	121.5	124.46	155.38	137.43	136.21	90.79	82.93	76.24	92.71	89.21	87.58	110.6	92.86	93.31	124.7	104.14	102.11	672.44	531.27	563.47	501.47	702.33	647.69	641.73	564.69	589.55	629.4	527.33	640.21	14.46	2.1	7.98	5.93	22.1	11.82	0.64	4.93	2.07	9.41	4.49
	10pm	17	119.86	123.6	112.27	127.4	103.91	108.08	159.9	132.99	127.44	164.29	159.36	140.01	92.58	99.02	84.81	91.23	76.26	82.63	136.03	99.42	96.91	129.77	120.08	104.46	702.7	621.33	622.47	545.13	548.34	589.42	630.52	634.47	621.66	645.74	589.09	639.67	24.23	5	15.52	4.93	5.61	8.03	3.46	11.26	11.79	15.67	11.72
	11pm	18	104.99	104.9	120.45	125.53	112.99	100.9	146.54	131.99	132.52	152.36	142.26	119.86	83.5	80.16	91.68	91.46	83.66	77.22	124.09	99.48	100.74	119.14	105.91	89.73	595.69	509.04	687.12	491.33	658.44	537.46	595.4	590.94	630.83	625.07	535.32	553.79	8.16	1.3	25.8	7.34	15.31	4.28	0.79	12.54	12.93	16.75	6.87
	0am	19	101.55	116.02	109.82	130.43	113.85	100.15	137.78	127.93	131.46	109.77	135.85	141.99	78.39	91	84.57	90.7	84.84	75.55	120.15	97.28	100.57	83.85	101.9	107.26	586.14	567.8	589.34	493.77	612.64	544.43	600.96	565.63	626.15	520.06	517.82	687.31	4.03	3.03	12.02	5.67	20.26	1.18	1	14.49	14.56	0.69	1.98
	1am	20	106.34	108.51	103.02	119.93	99.01	102.34	177.3	118.88	120.21	136.11	155.9	139.97	81.33	86.34	77.37	85.42	73.17	76.49	155.3	90.46	91.12	106.04	117.87	105.01	637.25	529.59	525.09	579.97	481.05	577.36	560.97	531.48	553.86	593.93	574.28	651.08	5.41	0.7	2.82	5.05	2.16	3.16	5.1	8.18	3.44	5.03	9.52
	2am	21	112	119.18	101.98	108.7	103.45	103.57	143.53	126.3	132.19	126.21	120.36	106.13	86.86	95.94	75.27	73.39	76.24	76.49	126.87	94.21	99.67	96.96	88.7	79.17	665.7	590.25	531.79	522.92	561.77	585.1	513.24	632.66	627.53	544.66	458.83	477.74	13.2	5.46	2.82	0.85	4.34	1.66	3.49	15.34	10.75	5.02	2.61
	3am	22	98.35	112.86	102.37	112.55	101.01	103.52	155.54	110.98	119.06	106.42	107.45	112.61	74.26	88.66	76.73	74.62	74.24	78.04	137.42	82.61	91.09	78.72	77.07	85.45	572.51	509.06	585.34	530.95	570.9	588.39	464.98	534.25	524.67	505.56	495.9	547.27	3.77	0.75	5.7	0.3	3.48	1.66	2.59	9.1	7.46	0.3	0.52
	4am	23	104.92	115.94	111.4	119.05	104.9	104.38	156.06	104.64	124.65	112.03	104.23	120.03	79.72	92.96	84.89	82.3	77.98	77.41	136.99	74.08	94.84	83.35	74.21	89.46	610.95	557.91	648.84	550.71	601.45	599.35	567.82	519.74	569.6	518.45	495.77	601.5	4.93	1.7	17.05	2.2	9.02	3.02	6.85	1.1	5.62	1.74	0.84
	5am	24	93.92	116.64	112.08	106.28	119.33	116.44	112.15	99.66	121.27	112.92	103.14	99.31	71.54	94.99	83.67	69.15	87.88	87.53	96.9	68.26	90.72	83.62	70.67	74.37	579.05	612.1	596.55	443	691.06	647.28	458.89	491.7	580.77	480.21	478.83	444.36	3.1	4.39	13.2	0.48	22.25	6.48	0.08	0.46	2.9	0.8	0.64
	6am	25	96.51	109.92	102.73	110.89	125.83	107.04	160.81	123.63	111.73	122.54	107.75	104.47	72.27	89.27	79.92	72.37	92.91	81.87	140.44	90.64	81.51	92.12	76.54	75.72	606.57	575.08	540.17	543.69	683	594.24	488.34	598.21	503.79	538.63	508.75	483.31	4.03	4.34	3.16	0.49	26.72	3.7	4.72	9.49	0.79	1.25	3.02
	7am	26	90.94	99.51	98.48	109.71	110.33	108.13	100.2	101.41	108.23	122.4	102.99	100.77	69.47	77.36	74.55	73.48	81.15	82.12	82.54	71.19	77.35	92.73	69.35	75.69	596.22	483.87	546.75	456.08	529.17	551.03	485.7	476.3	508.51	498.07	451.11	461.24	1.89	0.52	2.05	1.11	6.59	3.66	0.18	0.84	0.48	1.54	0.46
	8am	27	105.01	117.61	100	112.67	97.16	102.46	140.59	103.26	103.45	121.18	108.36	122.55	79.35	93.5	73.66	77.73	72.45	77.37	118.47	71.15	72.61	90.3	76.24	93.61	645.41	571.45	554.72	465.65	536.13	542.63	547.94	486.27	478.84	541.8	489.22	593.52	8.8	1.57	3.75	1.13	1.26	2.85	0.9	0.72	0.28	1.25	1.66
	9am	28	93.59	107.2	98.37	116.32	104.65	102.55	145	112.16	115.21	114.98	103.6	111.47	72.02	85.35	72.64	80.36	78.65	78.2	123.08	78.82	85	87.48	70.18	84.48	550.73	532.81	565.75	471.83	592.57	566.93	479.63	544.63	558.57	494.55	451.08	507.64	3.72	0.92	3.61	1.26	9.8	2.87	0.61	2.82	3.03	2.11	0.59
	10am	29	105.67	109.19	94.93	113.94	95.97	94.76	173.57	104.45	105.57	122.51	113.48	105.15	79.06	86.55	69.59	75.5	70.16	69.58	152.14	72.62	74.48	91.69	81.34	80.91	617.35	554.29	561.08	528.98	521.79	544.24	536.58	484.35	461.93	519.83	524.98	501.37	6.05	2.3	3.3	1.25	0.95	1.56	2.74	0.87	0.31	1.38	2.93
	11am	30	102.57	108.24	99.65	107.74	107.62	98.05	131.99	103.7	118.62	127.75	104.82	114.03	79.1	86.03	73.33	73.48	80.51	71.23	113.11	71.31	87.96	94.37	71.68	94.77	586.9	545.11	577.5	402.51	580.56	583.27	453.27	521.52	572.26	539.1	425.23	498.35	7.49	1.16	3.11	0.34	13.08	3.26	1.13	1.2	6.62	1.7	0.67
	12pm	31	99.33	107.11	94.46	115.15	96.84	93.7	171.08	117.52	103.04	136.07	122.18	126.21	74.39	82.77	68.87	80.69	69.69	70.46	148.03	83.64	73.11	105.49	88.08	93.38	570.33	558.18	534.25	491.45	521.72	523.55	549.91	599.81	467.29	558.34	588.43	605.85	3.75	3.95	1.05	2.08	2.07	1.25	3	4.95	0.33	11.07	5.9
	1pm	32	97.46	120.95	104.42	118.76	100.95	103.64	133.22	95.37	108.09	104.66	89.76	121.22	73.16	95.79	77.21	80.47	73.36	77.29	116.63	69.23	76.78	77.13	65.03	94.06	547.93	598.26	630.74	437.59	590.63	607.02	490.14	438.91	509.84	461.42	381.38	520.47	4.44	5.13	9.59	0.82	8.13	4.08	3.03	0.69	0.98	1.05	0.43
	2pm	33	99.51	100.33	96.35	115.54	91.18	92.24	162.03	119.53	113.77	115.98	110.93	103.8	73.78	81.5	72.03	80.55	67.55	67.83	139.1	87.04	84.23	86.57	79.88	82.35	586.28	538.64	495.97	473.55	480.74	502.7	498.06	550.79	530.39	477.67	514.05	475.81	6.56	3.57	3.2	1.33	1.07	1.48	2.49	2.59	4.38	2.18	2.28
	3pm	34	98.58	106.88	100.53	125.2	98.75	109.75	142.12	116.98	104.32	125.82	112.01	117.37	76.15	85.6	72.4	88.39	72.87	82.69	125.63	84.6	74.85	94.99	80.2	96.06	566.71	514.25	554.97	491.84	527.99	638.91	551.53	557.81	482.48	541.26	528.78	584.57	4.87	0.54	3.44	3.66	2.61	5.03	2.23	1.67	0.62	2.49	2.39
	4pm	35	102.34	121.75	100.43	122.24	97.58	87.89	142.15	116.39	112.16	123.24	116.44	104.49	76.72	96.09	75.1	86.14	72.14	65.74	123.72	86.66	80.93	92.36	85.34	81.2	571.81	595.21	552.14	477.77	581.76	492.4	577.14	556.72	541.29	510.48	559.78	449.65	3.26	2.97	9.15	2.61	3.38	0.89	2.97	5.97	2.3	3.21	4.48
	5pm	36	98.05	93.15	99.18	130.1	96.77	97.97	163.99	123.48	114.39	147.39	120.42	114.3	77.22	73.92	72.03	96.02	71.66	71.82	143.38	93.24	82.73	121.7	89.31	91.48	566.31	475.83	508.61	537.85	525.56	547.28	685.41	610.12	521.2	554.34	522.52	565.58	7.79	0.18	3.33	8.38	1.51	1.15	2.02	13.2	1.66	3.28	1.87
	6pm	37	113.31	110.82	99.37	131.87	110.96	105.04	134.8	132.14	122.09	162.33	130.73	124.39	88.97	88.83	74.26	97.26	82.45	77.89	119.63	100.66	91.89	134.39	95.66	98.24	657.37	585.24	518.6	471.64	645.79	588.19	690.8	651.15	597	616.15	613.71	631.08	13.74	2.46	4.93	12.74	12.95	3.23	3.51	24.31	12.18	9.25	14.08
	7pm	38	113.27	111.68	103.95	126.77	125.67	112.99	167.04	128.43	101.56	152.26	123.3	121.62	90.47	90.11	76.25	92.37	92.65	86.16	145.66	98.1	75.04	123.18	90.57	94.87	682.87	546.8	565.88	520.05	720.98	673.24	607.85	633.98	456.37	584.11	570.24	614.53	20.05	2.26	5.11	5.61	29.8	8.34	3.3	21.05	0.46	12.87	7.85
	8pm	39	104.29	103.15	104.55	129.39	121.06	112.68	185.29	112.82	114.62	140.47	110.18	132.13	84.31	85.56	79.5	93.5	89.71	86.89	160.91	84.03	84.71	111.01	80.1	102.24	601.38	529.91	580.72	510.46	663.79	665.48	620.58	515.79	529.53	545.97	501.75	680.87	11.9	3.02	8.82	7.89	23.62	8.41	3.67	4.31	2.34	3.72	3
	9pm	40	99.77	114.02	115.21	129.96	112.04	102.94	182.79	135.47	122.71	153.75	116.52	131.16	79.53	91.54	88.41	93.59	83.28	79.6	158.62	101.74	93.37	124.3	82.76	100.04	540.63	575.34	620.11	497.12	584.93	570.26	612.4	647.58	593.41	550.27	542.38	674.63	7.28	3.51	18.95	5.93	5.93	6.59	3.02	19.92	6.92	3.8	3.61
	10pm	41	116.65	109.67	112.36	127.55	120.39	107.3	155.97	124.52	125.44	165.01	130.34	116.39	90.43	90.2	84.71	90.62	89.24	81.73	139.07	92.99	95.97	131.9	93.58	90.32	655.99	572.39	594.91	552.94	664.28	533.98	584.51	564.69	610.21	631.56	632.01	569.41	12.8	6.43	16.23	3.41	21.72	6.36	4.13	5.93	14.49	14.72	13.11
	11pm	42	105.02	112.49	106.91	130.97	105.81	100.23	145.68	129.83	127.98	150.44	114.2	128.39	83.26	91.25	82.16	95.26	78.51	74.69	130.09	96.69	98.54	119.52	83.52	98.54	581.51	534.04	557.84	568.73	523.83	500.02	646.74	581.56	602.21	575.12	507.74	651.81	12.9	3.66	13.87	11.31	7.46	2.1	2.85	9.43	11.87	9.89	4.25
	0am	43	104.49	104.04	100.14	124.1	108.05	107.61	153.79	133.9	132.17	125.46	117.16	127.3	81.4	85.66	74.23	88.72	79.88	79.04	135.64	99.67	101.07	92.09	86.21	97.43	555.43	521.29	468.44	591.73	554.69	583.51	562.11	623.79	625.42	467.66	518.92	656.99	6.2	5.69	3.21	6.97	8.52	3.16	3.48	20.03	13.9	1.21	3.89
	1am	44	110.58	105.24	104.09	119.22	105.32	108.56	121.21	121.33	125.49	150.41	123.62	115.58	85.14	81.14	75.84	83.91	77.59	82.53	107.8	91.19	96.89	117.13	89.23	87.87	631.22	437.33	544.25	501.57	526.49	610.05	487.07	549.36	568.66	601.48	573.67	558.11	9.54	0.93	5.75	1.93	1.84	9.16	2.15	9	14.36	12.1	8.48
	2am	45	100.13	116.09	98.83	131.04	100.05	94.3	145.18	125.9	117.81	135.41	92.85	130.65	78.09	93.15	76.05	94.4	74.07	71.04	129.3	92.95	87.64	103	65.71	100.89	565.76	548.38	537.87	618.78	550.31	451.86	648.88	565.79	435.25	518.11	440.25	668.51	2.95	2.82	10.61	9.95	1.51	1.89	5.25	8.7	5.93	7.97	1
	3am	46	112.13	99.07	105.4	115.84	112.28	107.63	109.78	123.35	121.35	112.16	102.29	112.86	88.02	79.47	79.13	81.49	82.88	79.32	99.2	91.18	88.91	81.01	72.53	88.04	604.47	480.15	511.92	548.59	619.42	567.96	494.11	577.85	519.02	512.2	499.87	539.82	16.59	3.49	2.13	3.25	15.89	3.98	1.67	17.25	0.25	1.54	4.03
	4am	47	95.86	104.34	108.13	110.95	104.93	113.38	144.01	102.83	123.09	137.32	105.26	95.33	75	80.56	81.12	78.68	76.49	85.78	129.16	72.67	89.96	106.62	76.03	74.02	527.09	475.28	605.69	535.92	477.1	616.4	511.92	487.81	576.49	549.59	529.18	500.03	3.98	1.21	9.62	4.82	2.9	5.18	2.56	0.26	8.85	6.89	2.69
	5am	48	93.77	117.95	116.76	110.53	126.76	117.82	102.5	108.93	106.25	106.96	101.35	101.61	71.4	94.62	90.2	73.94	92.87	89.46	88.84	77.76	76.08	79.1	71.25	76.73	538.65	586.05	657.1	401.21	695.46	637.7	460.72	482.19	411.08	430.67	460.81	497.87	3.52	2.57	20.44	1.46	22.1	5.92	1.75	1.38	2.82	0.31	0.51
	6am	49	101.53	104.67	95.98	100.87	117.57	106.5	141.79	105.92	107	113.62	105.57	114.88	78.23	84.8	73.1	68.11	86.82	80.93	126.36	77.42	74.76	85.72	73.37	89.05	581.37	500.99	475.2	551.88	591.39	527.19	470.23	505.6	494.71	489.16	476.42	584.21	8	2.8	2.48	0.28	15.41	5.69	5.89	1.69	0.57	1.51	0.93
	7am	50	91.89	106.93	110.1	101.94	106.74	104.46	119.81	105.32	107.03	113.81	113.38	94.19	68.85	83.95	80.61	66.98	77.18	78.07	101.5	73.81	75.66	83.93	82.78	69.8	505.21	460.23	536.13	395.56	482.18	477.55	455.48	465.18	477.87	461.27	549.23	470	2.85	1.57	10.72	0.39	4.11	2.72	1.39	0.8	0.46	0.57	5.84
	8am	51	102.98	110.53	95.9	109.98	103.19	117.66	157.27	105.22	116.56	134.29	95.76	100.51	79.46	87.92	73.13	76.18	75.54	87.26	132.92	73.56	84.45	101.62	69.4	74.01	561.71	507.04	486.68	430.98	481.83	569.68	531.14	483.99	568.72	591.16	434.39	517.55	11.59	1.54	5.38	1.16	1.07	5.66	4.56	0.98	4.69	6.9	0.61
	9am	52	102.46	103.99	103.23	105.74	106.2	101.02	162.51	105.53	101.79	110.85	105.84	115.68	77.12	82.37	74.7	70.1	79.04	75.81	142.22	74.93	76.85	81.9	75.23	90.04	540.5	516.13	507.55	432.49	554.52	504.47	488.19	520.89	440.77	496.06	495.46	588.06	5.72	1.57	5.02	1.16	2.79	2.13	3.61	1.69	5.72	0.61	2.21
	10am	53	98.75	101.15	96.71	110.23	106.61	100.15	132.88	115.73	107.56	115.33	93.25	87.92	74.3	79.12	72.89	75.46	79.3	72.41	119.16	82.77	77.04	85.74	65.19	64.74	498.89	513.86	509.86	445.88	540.11	524.71	540.92	573.72	478.92	483.51	452.9	444.14	1.61	1.82	4.34	2	6.28	1.93	3.03	4.67	0.77	1.13	0.25
	11am	54	107.3	101.2	103.09	104.97	99.52	108.35	133.98	107.87	112.15	120.22	98.88	111.14	81.8	79.37	75.7	68.82	73.81	81.3	116.1	77.07	80.09	91.57	69.25	88.35	567.94	506.45	523.12	509.98	515.04	555.51	445.72	538.22	514.8	471.34	494.3	564.12	6.16	1.44	7.23	0.93	2.77	4.36	3.15	3.23	1.66	1.38	0.79
	12pm	55	95.29	103.01	93.35	109.44	108.65	101.53	120.47	105.64	109.77	128.47	104.92	92.22	70.61	79.13	69.25	75.63	79.46	75.45	106.91	72.05	79.81	97.24	76.4	68.46	487.21	506.25	476.91	472.82	566.52	533.97	530.39	458.29	484.57	556.79	468.25	433.83	1.48	1.69	1.21	2.62	3.98	1.75	1.98	0.21	2.51	3.89	2.46
	1pm	56	102.78	112.12	98.09	113	99.65	105.81	133.88	112.46	106.09	109.02	105.75	98.71	78.64	89.12	72.15	76.46	73.67	79.33	118.5	81.24	74.82	78.14	75.7	78.33	557.96	579.58	493.47	557.41	524.29	574.42	502.17	570.59	478.93	451.6	521.76	507.66	4.51	3.9	1.64	1.34	6.08	3.82	1.89	4.05	0.51	0.72	1.38
	2pm	57	108.95	107.69	106.39	115.29	102.32	98.43	134.71	110.17	108.8	131.12	120.35	98.2	82.76	85.69	80.14	81.36	74.35	71.93	119.15	77.52	80.23	99.39	90.11	77.2	580.61	458.17	585.24	545.44	522.91	498.52	480.49	499.64	508.01	534.4	530.21	483.62	3.69	0.85	13.46	1.1	2.13	1.28	2.33	1.46	7	2.31	3.25
	3pm	58	106.42	116.18	103.02	116.43	101.17	105.47	122.2	117.29	107.85	126.9	107.41	111.85	83.9	93.19	78.46	82.81	73.66	77.02	107.49	85.26	77	95.9	82.06	88.2	543.73	570.21	535.08	485.72	546.11	579.63	531.44	562	456.41	485.32	506.85	579.89	3.08	3.05	10.61	1.44	3.74	1.66	2.41	3.9	0.59	1.9	1.72
	4pm	59	108.23	97.57	95.04	121.08	96.12	103.68	139.44	125.2	120.76	134.01	122.74	93.86	85.02	78.26	70.86	86.8	71.64	78.8	121.93	96.42	88.3	109.87	93.13	70.92	564.01	464.18	488.48	558.25	486.15	561.13	616.14	591.79	593.88	528.46	560.11	470.49	2.75	0.97	1.64	1.98	1.7	4.66	3.72	3.57	6.54	1.34	4.16
	5pm	60	115.17	112.31	105.12	128.45	109.29	103.27	144.94	124.66	100.08	124.09	125.6	105.51	91.54	90.32	76.99	94.94	79.71	76.83	127.51	96.15	74.85	93.79	94.88	87.75	623.28	597.94	566.03	554.79	600.94	537.75	684.75	626.11	450.83	613.5	579.28	535.5	6.56	3.02	7.62	10.52	7.13	1.25	3.74	14.02	4.77	6.85	5.95
	6pm	61	117.65	110.01	102.91	121.29	123.21	118.87	113.08	132.73	116.8	125.05	136.61	117.2	93.38	90.49	77.48	88.97	90.28	88.95	95.76	102.11	88.19	94.16	99.75	93.53	647.4	556.05	546.7	521.1	672.05	650.23	604.8	656.77	580.11	608.92	607.67	622.18	15.28	3.36	8.48	6.44	22.75	6.36	1.87	26.54	8.62	7.84	12.84
	7pm	62	113.59	111.23	109.62	122.84	120.33	115.08	135.94	124.16	110.99	115.85	128.65	127.07	90.62	92.12	83.51	89.92	88.88	88.28	119.23	93.89	84.8	87.07	93.75	101.37	582.48	563.15	593.15	513.82	621.36	630.23	614.7	571.21	489.15	539.92	559.64	669.3	15.43	2.97	13.52	6.97	23.8	7.85	2.74	13.97	3.7	3.31	13.7
	8pm	63	108.89	110.36	107.08	127.35	108.28	118.22	154.98	121.56	122.21	123.59	110.85	130.47	84.68	91.51	82.37	92.77	80.37	89.89	135.87	90.59	93.34	93.14	80.54	104.02	520.05	536.16	567.86	535.6	523.72	602.02	582.73	540.38	594.32	576.23	480.95	670.66	4.9	2.25	12.21	2.92	8.21	8.59	4	4.43	8.02	4.36	5.44
	9pm	64	120.16	107.23	116.75	123.59	112.11	107.52	159.07	119.77	115.29	125.85	124.16	118.32	92.66	87.93	89.26	90.62	83.09	82.86	134.76	90.21	89.55	94.35	90.72	91.82	621.85	522.61	592.7	505.12	546.71	523.45	583.83	530.27	528.38	562.03	539.57	580.32	11.59	1.77	12.92	5.57	3.23	5.03	6.51	5.3	4.85	5.18	3.26
	10pm	65	116.88	123.09	107.53	136.1	127.72	115.84	140.18	127.97	122.81	126.85	130.29	119.18	91.43	101.93	80.57	99.52	93.87	86.54	120.72	96.64	94.92	94.95	95.73	91.55	584.02	614.65	513.49	448.07	667.24	536.81	680	580.37	584.7	560.4	543.57	574.43	12.48	3.43	8.36	16.75	23.05	3.48	1.08	13.39	12.46	5.2	9.18
	11pm	66	104.47	102.82	107.59	125.25	119.21	116.44	127.56	121.42	128.58	136.11	113.25	115.54	82.64	84.05	80.69	91.74	88.05	88.79	110.68	90.87	99.22	100.78	83.34	87.97	526.75	476.75	525.18	529.58	579.97	563.4	576.33	524.89	620.1	621.78	515.95	593.49	4.2	2.05	6.54	7.54	20.21	3.74	1.77	4.54	13.75	12.75	1.7
	0am	67	112.31	106.44	109.31	130.84	104.99	113.22	153.39	134.76	131.02	126.09	135.8	105.61	86.1	84.21	81.08	90.85	76.26	85.97	134.1	101.04	100.19	93.28	98.9	81.41	554.82	459.52	534.62	570.26	461.29	552	550.46	636.43	604.48	533.58	600.94	485.78	6.26	0.92	4.43	3.87	7.8	3.41	4.97	16.75	11.28	3.33	7.74
	1am	68	120.92	111.44	104.38	132.89	107.09	109.31	118.22	131.49	129.38	138.11	134.59	128.05	93.97	89.01	76.83	95.66	79.16	81.25	107.08	98.39	98.93	102.67	97.14	95.81	630.33	512.91	514.96	446.77	540.43	508.47	668.91	597.41	615.15	604.39	574.87	650.93	10.59	1.52	2.7	13.08	2.61	1.93	2.21	14.08	19.49	8.11	11.3
	2am	69	118.32	109.03	112.7	124.35	105.91	118.72	143.73	125.01	111.9	125.13	118.56	126.74	92.57	89.27	86.36	90.36	77.61	88.95	129.41	92.35	84.99	92.45	85.52	95.29	575.64	534.49	599.8	476.13	539.09	571.08	575.05	548.43	449.92	544.1	480.01	649.31	12.92	3.75	10	6.11	2.54	4.05	1.97	6.92	1.97	9.49	4.18
	3am	70	117.65	104.46	123.42	113.83	108.69	119.27	166.39	123.24	128.58	119.91	116.07	126.47	89.09	83.31	95.62	81.18	78.73	90.81	148.07	91.22	98.26	87.58	83.86	93.79	582.13	436	686.88	585.48	558.91	594.64	469.07	559.74	622.83	507.62	512.74	616.71	10.13	1.03	22.16	3.61	3.54	6.48	3.9	8.05	16.89	4.77	4
	4am	71	100.14	112.24	118.17	124.62	113.32	115.32	141.3	122.04	112.34	109.25	101.66	96.09	78.37	89.86	92.42	90.27	82.01	87.69	127.78	89.05	84.62	80.32	73.06	75.5	497.63	534.24	630.99	476.53	598.91	561.09	597.75	550.09	486.62	493.05	444.04	464.59	4.69	1.7	19.48	9.85	8.25	3.67	2.03	5.38	1.64	7.23	0.92
	5am	72	106.13	114.47	113.21	105.92	127.16	125.77	139.39	108.9	113.02	104.73	114.73	97.8	81.49	94.47	86.24	73.87	92.61	94.53	120.13	78.52	83.6	76.87	83.36	76.19	531.27	552.47	570.07	426.02	638.49	598.58	400.49	478.88	507.75	484.62	522.33	455.82	5.89	2.23	12.8	0.49	22.72	6.21	0.69	1.52	1.07	0.39	3.62
	6am	73	103.34	106.01	104.77	102.78	116.59	124.92	139.95	111.37	111.03	100.14	105.03	112.01	77.91	86.06	80.89	68.37	86.23	94.49	119.57	81.04	80.46	72.45	75.37	85.93	538.44	509.69	514.17	464.77	569.4	593.12	447.85	531.68	508.84	449.11	465.03	574.04	4.7	1.82	6.49	0.21	15.43	11.62	0.46	2.16	1.18	0.54	4.62
[truncated: 1 more columns]

## Sheet: Figure 2B
		Prdm16SMKO			Control
		Mean	Upper limit	Lower limit	Mean	Upper limit	Lower limit
	SBP Amplitude range	4.461	5.635	3.288	10.02	12.03	8.015
	DBP Amplitude range	4.549	5.645	3.476	9.382	11.65	7.12
	SBP Wavelength range	23.65	24.95	22.6	23.98	24.94	23.07
	DBP Wavelength range	24	24.94	23.52	24	25.1	23.33
	SBP Phaseshift range	2.969	3.654	2.389	3.587	4.036	3.156
	DBP Phaseshift range	9.109	9.58	9.005	9.429	9.889	9.151

## Sheet: Figure 2C
	BP decline (%）	Prdm16SMKO						Control
	SBP	6.52	1.42	8.05	9.95	8.04	4.46	10.91	15.74	12.95	17.82	20.87	15.99
	DBP	9.41	2.77	7.99	8.62	8.33	5.87	11.35	21.07	17.35	21.77	23.96	14.82
	MBP	8.28	2.25	8.01	9.17	8.21	5.31	11.19	18.94	15.61	20.24	22.73	15.29

## Sheet: Figure 3A
	Control	Prdm16SMKO
	1.3319	1.4504
	2.4416	1.7046
	2.1425	2.3531
	1.609	2.5528
	3.0054	2.5698
	2.0049	1.6971

## Sheet: Figure 3B
	PE (Log[M])	Control						Prdm16SMKO
	-9	0.8745	0.0249	-0.0093	0.0039	-0.0048	0.0318	0.0957	0.0126	0.0059	-0.0029	0.0068	-0.0077
	-8	0.0757	0.0257	0.0107	0.0014	0.0236	0.062	0.2488	0.0298	0.0056	-0.0081	-0.0016	-0.0231
	-7	0.2201	0.1468	0.1649	0.1548	0.1929	0.2115	0.327	0.1375	0.244	0.0293	0.0347	-0.0317
	-6	1.6297	1.2185	1.0913	1.5777	1.698	0.7918	0.8539	0.9133	0.6906	0.2856	0.3895	0.0943
	-5	2.6809	3.6449	3.6956	3.1688	4.3866	2.5429	0.7314	1.6474	1.9132	1.377	1.5913	1.8944
	-4	3.4277	4.7881	4.4863	3.8082	4.8789	2.9766	1.0355	2.1735	2.7174	2.7715	2.2596	2.1906

## Sheet: Figure 3C
	5-HT (Log[M])	Control						Prdm16SMKO
	-9	0.0491	-0.1242	0.0259	0.0084	0.0129	0.0335	0.376	0.1077	-0.0325	0.0139	0.0795	0.1008
	-8	0.685	-0.0758	0.3846	0.1496	0.1038	0.4035	1.0202	0.9689	0.2544	0.2748	0.6784	0.1867
	-7	2.2945	2.0905	2.6191	2.5155	0.6408	2.8141	2.7517	2.9144	1.847	2.0165	3.2978	2.544
	-6	3.8403	4.7962	4.803	4.294	3.0653	5.4139	3.8223	3.8465	4.5948	4.815	5.2031	3.7467
	-5	3.659	3.8285	4.5557	5.0424	2.3078	5.0503	3.183	4.2103	4.2055	4.0845	4.1947	4.4018

## Sheet: Figure 3D
	PGF2a (Log[M])	Control						Prdm16SMKO
	-9	0.4285	-0.1008	0.1598	0.0025	-0.0368	-0.0509	0.5145	0.4324	0.0344	0.0059	0.1319	0.1233
	-8	0.761	-0.1056	0.2915	0.0174	-0.003	0.0231	0.7638	0.8908	0.073	-0.027	0.4118	0.3503
	-7	1.2945	-0.0483	1.155	0.1168	0.002	0.0325	0.9973	1.7506	0.1589	0.0164	1.647	1.73
	-6	2.5723	0.3435	2.8607	3.4183	1.2234	1.0238	1.4659	2.8685	0.986	0.1379	4.5026	3.2231
	-5	3.391	3.8449	5.4001	5.0328			2.105	4.461	5.5206	4.042

## Sheet: Figure 3E
	U46619 (Log[M])	Control						Prdm16SMKO
	-9	0.3042	0.5883	0.1273	0.4792	0.0854	0.2287	0.13	0.1839	0.1124	0.2078	1.287	0.802
	-8	1.7611	2.6418	1.6877	4.2706	1.9336	2.7309	0.7526	2.9224	2.1117	5.9802	4.2881	4.4396
	-7	4.1624	5.5117	5.3853	6.7485	4.2364	5.0938	3.2979	4.558	4.2414	7.9124	6.7953	6.9244
	-6	5.0726	7.3576	7.8668	7.9381	5.3549	5.8274	4.6802	5.8913	7.7901	8.8264	8.0087	8.606
	-5	5.8402	8.1638	8.4431	8.2898	5.6252	6.1499	5.5649	6.3442	8.6634	9.1676	8.2759	8.7513

## Sheet: Figure 3F
	Ach (Log[M])	Control						Prdm16SMKO
	-9	100	100	100	100	100	100	100	100	100	100	100	100
	-8	99.471	98.172	100.872	98.3757	102.477	103.835	94.8856	100.673	100.879	79.3666	186.917	100.637
	-7	76.4581	85.0833	79.9359	94.7599	92.888	72.3309	24.203	85.574	66.8869	57.941	83.45	83.6932
	-6	62.3374	53.579	51.7645	61.698	51.7348	24.6025	-65.9015	24.959	44.2303	35.8783	45.9177	46.1062
	-5	56.3911	53.4596	45.6675	66.3023	48.7569	15.8936	-75.7629	23.8804	53.9104	31.7603	43.5303	25.4228

## Sheet: Figure 3G
	SNP (Log[M])	Control						Prdm16SMKO
	-9	100	100	100	100	100	100	100	100	100	100	100	100
	-8	94.0227	87.7962	95.591	90.8006	81.5833	101.489	97.5133	95.5436	95.5403	96.0978	99.7206	92.3938
	-7	60.1746	49.2535	58.7793	69.0262	85.9742	81.7963	60.86	81.5538	73.3931	80.8495	88.6438	78.2903
	-6	41.883	34.755	48.2584	39.6541	68.1133	66.5068	54.7215	48.7765	62.4195	59.4908	79.5587	55.1123
	-5	38.6261	34.0386	46.7669	36.5413	46.9415	56.5825	39.2077	38.1927	45.8027	36.1701	65.3112	54.9008

[truncated: 33 more sheets: Figure 4A, Figure 4B, Figure 4C, Figure 4D, Figure 4F, Figure 4G, Figure 5A, Figure 5B, Figure 5C, Figure 5D, Figure 5E, Figure 5F, Figure 6C, Figure 6D, Figure 6E, Figure 6F, Figure 6G, Figure 7D, Figure 8A, Figure 8B …]
